# Supplementary material for: Reliable predictive frameworks for thermal conductivity of ester biofuels using artificial intelligence approaches
Source: Sci Rep. 2025 Oct 15;15:36069. doi: 10.1038/s41598-025-19893-9 (PMC12528440; doi:10.1038/s41598-025-19893-9)
Supplement: Supplementary file 1 — Supplementary Material 1 [file 41598_2025_19893_MOESM1_ESM.zip]

Archive with 3 entries (3 files):
- DT Model.mat
- Instruction for using the SVM and DT models.txt
- SVM Model.mat
