# Supplementary material for: Reliable predictive frameworks for thermal conductivity of ester biofuels using artificial intelligence approaches
Source: Sci Rep. 2025 Oct 15;15:36069. doi: 10.1038/s41598-025-19893-9 (PMC12528440; doi:10.1038/s41598-025-19893-9)
Supplement: Supplementary file 1 — Supplementary Material 1 [file 41598_2025_19893_MOESM1_ESM.zip › Instruction for using the SVM and DT models.txt]

Follow the steps below to predict the liquid thermal conductivity (LTC) of ester biofuels based on the proposed models:

(1) Load the “SVM Model” or “DT Model” files in the MATLAB. 

(2) Enter the matrix of input variables and define it as X.

Note: 
X must contain exactly 5 columns because the models were trained using 5 input variables: 
The 1st column should include the values of ester biofuel Molecular Weight (gr/mol), 
the 2nd column should include the values of ester biofuel critical pressure (MPa), 
the 3rd column should include the values of ester biofuel critical temperature (T), 
the 4th column should include the values of operating pressure (MPa), 
and the 5th column should include the values of Temperature (K).  

(3) Type and run the following codes to calculate LTC based on either SVM or DT models:

k = SVM.predictFcn(X)
k = DT.predictFcn(X)

(4) The values of LTC (W/m.K) calculated by the models have been saved in variable k. 
